# Supplementary material for: Discriminating mild from critical COVID-19 by innate and adaptive immune single-cell profiling of bronchoalveolar lavages
Source: Cell Res. 2021 Jan 21;31(3):272–90. doi: 10.1038/s41422-020-00455-9 (PMC8027624; doi:10.1038/s41422-020-00455-9)
Supplement: Supplementary file 11 — Supplementary Table S2 [file 41422_2020_455_MOESM11_ESM.xlsx]

## Sheet: Table S2
Supplementary Table S2. Gene expression metrics of the 35 BAL fluid samples, prospectively collected for this study.
Paitent	ClinicalType	#Reads	Sequencing saturation	#Cells	Average #Gene	Average #UMIs
1	Non-COVID-19	318925340	0.769	1884	430.789	1061.2
2	Non-COVID-19	397885329	0.769	3775	1637.67	7594.74
3	Non-COVID-19	123075877	0.724	2117	338.528	525.207
4	Mild-COVID-19	134697993	0.865	1212	854.557	2802.44
5	Non-COVID-19	199344109	0.816	6395	584.405	1621.93
6	Non-COVID-19	169310361	0.951	448	1188.48	5151.8
7	Critical-COVID-19	145723144	0.954	498	865.52	3070.61
8	Critical-COVID-19	124144091	0.925	1950	366.069	1008.53
9	Critical-COVID-19	151935719	0.867	1939	1088.59	3691.55
10	Critical-COVID-19	116080181	0.862	1989	577.133	1842.86
11	Critical-COVID-19	148361691	0.923	1399	568.214	1768.59
12	Non-COVID-19	165130044	0.717	1128	977.321	3557.05
13	Non-COVID-19	181118123	0.871	504	1353.28	5619.81
14	Non-COVID-19	181066917	0.628	11574	452.582	825.301
15	Critical-COVID-19	167789514	0.864	1408	884.188	1864.98
16	Critical-COVID-19	177645705	0.82	2593	694.153	1855.78
17	Critical-COVID-19	175392451	0.846	1482	797.043	3189.84
18	Critical-COVID-19	177129904	0.808	1224	1780.78	6022.9
19	Critical-COVID-19	214464044	0.851	2267	688.051	2532.97
20	Critical-COVID-19	157993486	0.884	1175	552.345	1347.31
21	Critical-COVID-19	176964971	0.672	2111	1744.41	5966.04
22	Critical-COVID-19	183055076	0.784	1487	1279.64	4832.4
23	Non-COVID-19	173608984	0.866	1183	804.58	2568.51
24	Non-COVID-19	161527562	0.764	1278	1258.51	4476.79
25	Non-COVID-19	188984577	0.83	310	1421.73	4840.45
26	Critical-COVID-19	202160281	0.702	3795	847.184	2264.41
27	Critical-COVID-19	223296754	0.862	582	2197.75	7233.37
28	Critical-COVID-19	170745079	0.794	1005	1363.78	5516.95
29	Critical-COVID-19	181797445	0.716	1199	1735.31	6000.08
30	Critical-COVID-19	157539643	0.871	1144	929.857	3013.05
31	Non-COVID-19	192906946	0.777	230	1026.69	4760.43
32	Mild-COVID-19	171006640	0.859	914	1392.04	5369.77
33	Non-COVID-19	167781288	0.824	1097	897.155	2410.26
34	Critical-COVID-19	180379768	0.796	1017	1592.26	5378.71
35	Critical-COVID-19	172508016	0.845	853	1368.07	5843.7
