# Supplementary material for: Discriminating mild from critical COVID-19 by innate and adaptive immune single-cell profiling of bronchoalveolar lavages
Source: Cell Res. 2021 Jan 21;31(3):272–90. doi: 10.1038/s41422-020-00455-9 (PMC8027624; doi:10.1038/s41422-020-00455-9)
Supplement: Supplementary file 12 — Supplementary Table S3 [file 41422_2020_455_MOESM12_ESM.xlsx]

## Sheet: Table S3
Supplementary Table S3. Comparison of cell type enrichment in mild versus critical COVID-19 for the two cohorts, combined or separately
	Combined dataset							Wauters et al. dataset							Liao et al. dataset
Cell type	n	Min	Max	SD	Median	FC	p-value	n	Min	Max	SD	Median	FC	p-value	n	Min	Max	SD	Median	FC	p-value
Alveolar_Macrophage | critical	26	0	0.156691	0.0318852	0.00288216	15.5757	0.0103819	20	0	0.156691	0.0364238	0.00121333	5.87611	0.311688	6	0.00623377	0.0218507	0.00603567	0.0179915	9.55942	0.0238095
Alveolar_Macrophage | mild	5	0.00660066	0.177479	0.086317	0.0448916			2	0.00660066	0.00765864	0.000748107	0.00712965			3	0.0448916	0.177479	0.0750146	0.171988
B_cell | critical	26	0	0.055863	0.0115048	0.00517695	1.60096	0.280217	20	0	0.055863	0.0127256	0.0062467	0.615906	0.779221	6	0.00103896	0.0129653	0.00451393	0.00220195	5.84892	0.0952381
B_cell | mild	5	0.00109409	0.0278638	0.0101508	0.00828808			2	0.00109409	0.00660066	0.00389373	0.00384738			3	0.00828808	0.0278638	0.0102374	0.012879
CD4_Tcell | critical	26	0	0.368464	0.0818974	0.0290703	0.798748	0.896563	20	0	0.368464	0.0900481	0.0290703	0.401048	0.424242	6	0.00675325	0.129235	0.048368	0.0217529	2.88628	0.547619
CD4_Tcell | mild	5	0.0109409	0.0805945	0.031764	0.0232198			2	0.0109409	0.0123762	0.00101492	0.0116586			3	0.0232198	0.0805945	0.0293667	0.0627851
CD8_Tcell | critical	26	0	0.135621	0.04144	0.0245528	8.3927	0.0306278	20	0	0.135621	0.0410952	0.0256707	1.27513	0.952381	6	0.00675325	0.121706	0.0465711	0.0206397	10.0501	0.0238095
CD8_Tcell | mild	5	0.0173267	0.214633	0.0974168	0.206064			2	0.0173267	0.04814	0.0217883	0.0327334			3	0.206064	0.214633	0.00460376	0.20743
cDC | critical	26	0	0.0653409	0.0124703	0.00321067	5.76625	0.00739211	20	0	0.0653409	0.0141521	0.00279953	4.71233	0.311688	6	0.00180505	0.0120985	0.00382684	0.00571764	3.23797	0.0238095
cDC | mild	5	0.00328228	0.0572755	0.0202752	0.0185136			2	0.00328228	0.0231023	0.0140149	0.0131923			3	0.0151472	0.0572755	0.0234116	0.0185136
Epithelial | critical	26	0.0107692	0.997015	0.289422	0.127132	1.4458	0.85553	20	0.0107692	0.997015	0.31709	0.127132	1.66395	0.554113	6	0.028753	0.26369	0.0968798	0.147698	0.468691	0.904762
Epithelial | mild	5	0.0665904	0.239274	0.0806367	0.183807			2	0.183807	0.239274	0.0392207	0.211541			3	0.0665904	0.208978	0.0814579	0.0692246
Mast_cell | critical	26	0	0.0127827	0.00271146	0.000420535	2.71839	0.353868	20	0	0.0127827	0.00298752	0.000192827	2.13944	0.952381	6	0	0.00418235	0.00168265	0.000704235	1.90499	0.547619
Mast_cell | mild	5	0	0.00154799	0.000604981	0.00114318			2	0	0.000825083	0.000583421	0.000412541			3	0.00114318	0.00154799	0.000202418	0.00134156
Md_Macrophage | critical	26	0	0.69607	0.156289	0.153067	2.36648	0.0109822	20	0	0.443775	0.116222	0.132089	3.24567	0.103896	6	0.107013	0.69607	0.216516	0.274385	1.32015	0.547619
Md_Macrophage | mild	5	0.239274	0.618162	0.138869	0.362229			2	0.239274	0.618162	0.267914	0.428718			3	0.356388	0.368393	0.00600336	0.362229
Monocyte | critical	26	0	0.350666	0.0969331	0.0641187	0.58016	0.410344	20	0	0.300605	0.0860078	0.0540262	1.2224	0.943723	6	0.0420779	0.350666	0.115337	0.148043	0.240496	0.047619
Monocyte | mild	5	0.0334381	0.0948845	0.0259259	0.0371991			2	0.0371991	0.0948845	0.0407897	0.0660418			3	0.0334381	0.0442715	0.0057327	0.0356037
Neutrophil | critical	26	0.000710227	0.747692	0.234192	0.171196	0.0904222	0.159389	20	0.000710227	0.747692	0.240078	0.200198	1.06151	0.952381	6	0.0163514	0.60987	0.224417	0.103408	0.102259	0.0238095
Neutrophil | mild	5	0.00804937	0.344059	0.144212	0.0154799			2	0.0809628	0.344059	0.186037	0.212511			3	0.00804937	0.0154799	0.00377827	0.0105745
NK | critical	26	0	0.121923	0.0240835	0.00620408	2.39382	0.159389	20	0	0.121923	0.0272156	0.00451012	2.13164	0.484848	6	0.00233766	0.0284504	0.00912691	0.0100322	2.48729	0.547619
NK | mild	5	0.00437637	0.0268648	0.0103598	0.0148515			2	0.00437637	0.0148515	0.00740703	0.00961393			3	0.00619195	0.0268648	0.0114237	0.0249531
pDC | critical	26	0	0.0340909	0.00665747	0	infinit	0	20	0	0.0340909	0.00758903	0	NA	0.822511	6	0	0.00175979	0.000762093	0.000210615	36.7492	0.0256011
pDC | mild	5	0	0.00992756	0.00472064	0.00771649			2	0	0	0	0			3	0.00771649	0.00992756	0.00126985	0.00773994
Plasma_cell | critical	26	0	0.529894	0.134186	0.00285942	0.541365	0.646939	20	0	0.529894	0.120174	0.00243361	1.06867	0.839827	6	0.00041824	0.456679	0.184703	0.00458905	0.337322	0.547619
Plasma_cell | mild	5	0.000825083	0.00437637	0.00142027	0.00154799			2	0.000825083	0.00437637	0.00251114	0.00260073			3	0.00114318	0.00160987	0.000253476	0.00154799
n: Number of observations; Min: Minimum; Max: Maximum; SD: Standard deviation; FC: Fold change of median (mild/critical)
