# Supplementary material for: Discriminating mild from critical COVID-19 by innate and adaptive immune single-cell profiling of bronchoalveolar lavages
Source: Cell Res. 2021 Jan 21;31(3):272–90. doi: 10.1038/s41422-020-00455-9 (PMC8027624; doi:10.1038/s41422-020-00455-9)
Supplement: Supplementary file 13 — Supplementary Table S4 [file 41422_2020_455_MOESM13_ESM.xlsx]

## Sheet: Table S4
Supplementary Table S4. List of marker genes for cellular phenotypes
Major cell type	Marker genes
CD4_Tcell	CD3D, CD3E, CD4, IL7R, CD40LG
CD8_Tcell	CD3D, CD3E, CD8A, CD8B, CD8B2
NK	NCAM1, NCR1, NCR2, FGFBP2
B_cell	CD79A, CD79B, MS4A1, CD19, BANK1, FCRL5
Plasma_cell	JCHAIN, IGHG1, IGHA1, IGHG3, MZB1, DERL3
Monocyte	FCN1, LILRB2, LILRA5, TNIP3, CD300E
Md_Mac	SPP1, CD68, LGMN, RNASE1,CHI3L1, C1QC
Alveolar_Mac	FABP4, PPARG, SCD, CES1, RBP4, ALDH2
Neutrophil	FCGR3B, HCAR2, HCAR3, CSF3R, PROK2, PI3
cDC	CLEC9A, XCR1, WDFY4, CPVL, CD1C, CLEC10A
pDC	LILRA4, TCF4, IRF7,CLIC3,DERL3
Mast_cell	﻿TPSAB1, TPSB2, CPA3, HDC, KIT, MS4A2
Epithelial	SCGB1A1, SCGB3A1, KRT5, TP63, CAPS, TPPP3, KRT13, KRT4, KRT8, KRT18, SFTPC, SFTPA1
T/NK-cell	Marker genes (after separation of CD4, CD8 and NK cells)
CD8_TN	CCR7, TCF7,LEF1, KLF2, MAL, MYC
CD8_TEM	GZMK, GZMH, GZMM, NKG7, CD74,GZMA
CD8_TRM	ZNF683, ITGAE, ITGA1, XCL1, XCL2
CD8_TERMA	CX3CR1, FGFBP2, FCGR3A, SPON2, KLRG1
CD8_TEX	HAVCR2, LAG3, TIGIT, CTLA4, TOX2, ENTPD1
CD8_TMAIT	SLC4A10, CCR6, PRSS35, IL4I1, RORC, KLRB1
CD8_Tgd	TRDC, TRGC2, TRG-AS1, TRDV1, KIR2DL4, KIR3DL2
CD4_TN	CCR7, TCF7,LEF1, KLF2, PLAC8, MYC
CD4_TEM	GZMK, GZMH, ANKRD28, ANXA1, EOMES
CD4_TH1-like	CCR1, CCR5, GNLY, LAG3, HAVCR2,IL10, IFNG,TBX21, RUNX3
CD4_TH17	IL17F, IL17A, RORC, CCR6, IL23R, TNF
CD4_TREG	FOXP3, IL2RA, IKZF2, TNFRSF9, IL1R2, IL1R1
NK_cyto	GNLY, IFNG, PRF1,GZMB, FGFBP2, FCGR3A, CX3CR1
NK_inflam	XCL1, XCL2, KIR2DL4, SH2D1B, FCER1G, KLRC1
Myeloid	Marker genes
Monocyte_FCN1	FCN1, S100A12, S100A8, S100A9, VCAN, LILRA5
Monocyte_IL1B	IL1B, IL6, CCL4, CXCL8, CXCL3, CCL3, CCL20
Monocyte_HSPA6	HSPA6, HSPA1A, HSPA1B, HSPB1, HSPH1
Macrophage_CCL2	CCL2, CCL7, CCL8, EMP1, DEFB1
Macrophage_CCL18	CCL18, CHI3L1, GPNMB, C1QA, C1QB,CALR
Macrophage_RGS1	RGS1, GPR183, SDS, A2M, CST3, CST7
Macrophage_MT1G	MT1G, MT1H, MT1X, MT1M, MT1F
Alveolar_Mac_FABP4mid	FABP4(mid), PPARG(mid), RBP4(mid),TGM2
Alveolar_Mac_FABP4mid	FABP4(high), PPARG(high), RBP4(high), NMB, CFD, PLIN2
Neutrophl	Marker genes
Progenitor_CD63	CD63, CTSD, CXCR4, VEGFA, CTSA, OTOA, TBC1D2
Immature_LTF	LTF, LCN2, MMP8, PADI4, MMP9, ARG1, CEACAM8
Mature_S100A12	S100A12, S100A9, S100A8, IFITM1, IFITM2, MNDA
Mature_CCL4	CCL4, CCL3, CXCL8, IL1B, TNF, TNFAIP6
Hybrid_CD74	CTSL, CD74, HLA-DRA, CTSB, APOE, C1QC
DC	Marker genes
cDC1	CLEC9A, XCR1, SNX3, CPNE3, NAAA, WDFY4
CDC2	CLEC10A, CD63, FCGR2B,FCER1G, MS4A7, SIRPA
migDC	CCR7, LAMP3, FSCN1, BIRC3, CCL19, CCL22
LC-like	CD1A, CD207, KIT, PAK1, IL22RA2, GPR82
pDC	LILRA4, TCF4, IRF7, DERL3, GZMB, CLEC4C
AS-DC	AXL, SIGLEC6, PPP1R14A, UPK3A, RAB11FIP1, CD5
B and plasma cell	Marker genes
Mature-naïve B	IGHD, IGHM, TCL1A, FAM129C, CD37, FCMR
Memory B	EBI3, FCRL4, DUSP4, GPR183, CCR6,CLECL1
Plasma_active	PRDM1, XBP1, CCR10, TXNDC5, SSR4, LMAN1
Plasma_terminal	LGALS3, CCL2, CCL5, ANXA1, SOD2, CTSL
Epithelial cell	Marker genes
Secretory	BPIFB1, MUC5AC, MSMB, SCGB1A1, SCGB3A1, MUC5B
Basal	KRT5,AQP3, SPARCL1,SERPINB4, TNC, TP63
Ciliated	CAPS, TPPP3,RSPH1, PIFO, SNTN, CFAP157
Squamous(KRT13+)	KRT13, KRT4, SPRR3, CRCT1, MAL, ECM1
Inflammatory	LGALS4, ASS1, PLEC, MMP7, KRT8, KRT18
AT2	SFTPB, SFTPC, SFTPA1, SFTPA2, SFTA2, SFTPD
Ionocyte	FOXI1, CLCNKB, ASCL3, RARRES2, STAP1, BSND
