# Supplementary material for: Discriminating mild from critical COVID-19 by innate and adaptive immune single-cell profiling of bronchoalveolar lavages
Source: Cell Res. 2021 Jan 21;31(3):272–90. doi: 10.1038/s41422-020-00455-9 (PMC8027624; doi:10.1038/s41422-020-00455-9)
Supplement: Supplementary file 14 — Supplementary Table S5 [file 41422_2020_455_MOESM14_ESM.xlsx]

## Sheet: Table S5
Supplementary Table S5. List of novel genes along the CD8+ T-RM lineage.
Gene	Set
TMEM123	1
KLF6	1
FLT3LG	1
AL138963.3	1
PTGER2	1
NFKBIZ	1
MAL	1
TCF7	1
FOS	1
PPP1R15A	1
SGK1	1
CD55	1
LEF1	1
TNFSF8	1
LTB	1
FXYD5	1
TXNIP	1
CD69	1
IL7R	1
EEF1B2	1
PABPC1	1
PIK3IP1	1
PASK	1
ZFP36	1
NFKBIA	1
SARAF	1
JUNB	1
SOCS3	1
FURIN	1
MYC	1
PLAC8	1
FOSB	1
CCR7	1
TXK	1
CD40LG	1
S1PR1	1
TSC22D3	1
PIM2	1
PDE4B	1
NOP53	1
RHOB	1
ICAM2	1
TRADD	1
AP3M2	1
GPR171	1
AC133644.2	1
REXO2	1
TAGAP	1
UPP1	1
ZFAS1	1
BBC3	1
TNFRSF25	1
DUSP1	1
TGIF1	1
NPM1	1
SERP1	1
KLF2	1
CXCR4	1
AES	2
PHF11	2
RALA	2
FRMD4B	2
MCUB	2
PPP2R5C	2
HERPUD1	2
SYNE2	2
TNFAIP3	2
TENT5C	2
CD28	2
NPDC1	2
TRAT1	2
CCL3L1	2
DNAJB1	2
OCIAD2	2
RGS2	2
ZFP36L2	2
SRSF7	2
PDE3B	2
HSPA1A	2
SELL	2
KLF3	2
AC119396.1	2
RIPOR2	2
DPP4	2
ARID5B	2
CYLD	2
RASA3	2
LYAR	2
NEAT1	2
SATB1	2
P2RY8	2
DUSP2	3
KLRG1	3
PPP1R14B	3
CEBPD	3
MTRNR2L8	3
LIMD2	3
GZMK	3
LITAF	3
LDHA	3
CLDND1	3
HM13	3
MX2	3
MT2A	3
TRIM22	3
LGALS3BP	3
ISG20	3
IRF7	3
IFI44L	3
IFI6	3
CREM	3
CST7	3
CD38	3
ISG15	3
MX1	3
GBP2	3
IFI27	3
PLSCR1	3
CD44	3
EPSTI1	3
LYST	3
RNF213	3
PLEKHF1	4
ZYX	4
SEPT1	4
SASH3	4
PDE7A	4
RNF167	4
IL16	4
ACTG1	4
FYB1	4
CD2	4
APBB1IP	4
SLC9A3R1	4
ID2	4
LINC01871	4
MATK	4
ITM2C	4
TBC1D10C	4
AOAH	4
CXCR3	4
AGTRAP	4
RGL4	4
PTTG1	4
TNFRSF1A	4
ITM2A	4
CD3G	4
ITGAL	4
CD3D	4
ACAP1	4
ABI3	4
APOC1	4
CD3E	4
ALOX5AP	4
CXCR6	4
TRGC2	4
GPR174	4
SPN	4
CD96	4
OSTF1	4
ZNF683	4
JAML	4
CCL5	4
RAC2	4
GZMA	4
GZMB	4
TRBC2	4
PTPN7	4
HCST	4
LCP1	4
EVL	4
AC004687.1	4
LSP1	4
LAT	4
PTPRC	4
ARHGAP9	4
SKAP1	4
TRAC	4
RBPJ	4
PPP1CA	4
KIAA1551	4
IL2RB	4
CAP1	4
SEPT7	4
IKZF3	4
FASLG	4
CLIC1	4
CORO1A	4
CD52	4
RUNX3	4
CD99	4
ACTR3	4
GRAP2	4
TRAF3IP3	4
THEMIS	4
CTSW	4
PTPN22	4
CD8A	4
MYH9	4
PPDPF	4
STOM	4
ITGB7	4
SIT1	4
C1QB	4
C1QA	4
ARHGAP18	4
PTPN6	4
SYTL2	4
AHNAK	4
LGALS1	4
TPM4	4
CD8B	4
KLRB1	5
LINC02446	5
PPP2R2B	5
TRGV2	5
CD101	5
CKLF	5
GALNT6	5
SCML4	5
RBL2	5
TRG_AS1	5
TNFSF14	5
ATP10D	5
ITGAE	5
GPR25	5
M6PR	5
XCL2	5
CD9	5
CD244	5
REX1BD	5
LAIR1	5
SPRY1	5
LGALS3	5
CD7	5
ARL6IP5	5
DHRS7	5
STK17B	5
CAPG	5
TMX4	5
CALHM2	5
CD63	5
CDC42EP3	5
COMMD8	5
S100A4	5
HOPX	5
ITGA1	5
DSTN	5
XCL1	5
SLAMF1	5
TMEM14C	5
TMEM273	5
KLRC1	5
CSF1	5
