# Supplementary material for: Discriminating mild from critical COVID-19 by innate and adaptive immune single-cell profiling of bronchoalveolar lavages
Source: Cell Res. 2021 Jan 21;31(3):272–90. doi: 10.1038/s41422-020-00455-9 (PMC8027624; doi:10.1038/s41422-020-00455-9)
Supplement: Supplementary file 15 — Supplementary Table S6 [file 41422_2020_455_MOESM15_ESM.xlsx]

## Sheet: Table S6
Supplementary Table S6. List of novel genes along the CD8+ TEX lineage.
Gene	Set
GADD45B	1
CD69	1
TXNIP	1
CISH	1
FCMR	1
TAGAP	1
RNASET2	1
DDX5	1
LINC00623	1
DNAJB1	1
SARAF	1
ARID5A	1
ZFP36L2	1
BTG1	1
KLF6	1
ARHGAP15	1
PLCG2	1
SLC2A3	1
SPOCK2	1
CD5	1
PNRC1	1
ZFP36L1	1
SRSF7	1
LYAR	1
CCND3	1
ICAM2	1
CYB561	1
TRAT1	1
KLRB1	1
RIPOR2	1
TLE4	1
CXCR4	1
TSC22D3	1
TSPYL2	1
RASA3	1
ARRDC3	1
IRF2BP2	1
KLF3	1
EIF4A2	1
SNRPN	1
ZBTB20	1
LDLRAP1	1
SNHG12	1
TNFRSF25	1
SOCS2	1
FOS	1
LEF1	1
TCF7	1
DHRS3	1
NFKBIA	1
CCR7	1
BCL2	1
SESN3	1
BEX4	1
CHD7	1
AC026979.2	1
TMEM243	1
SH3YL1	1
AC119396.1	1
THEM4	1
ATP2B1−AS1	1
RHOB	1
FXYD5	1
BIRC3	1
IL7R	1
TGIF1	1
TMEM123	1
TRADD	1
TAB2	1
LTB	1
PIM2	1
RGS2	1
AL138963.3	1
PTGER2	1
NELL2	1
DUSP1	1
PLK3	1
AQP3	1
TNFSF8	1
PIK3IP1	1
GPR171	1
CCL3L1	1
FLT3LG	1
DGKA	1
MGAT4A	1
MAPKAPK5−AS1	1
DYNLT3	1
NOP53	1
LTA	1
CITED2	1
CDC14A	1
AC133644.2	1
ANK3	1
ZFP36	1
PDE4B	1
PHF1	1
JUNB	1
CSRNP1	1
FBXL8	1
UPP1	1
BBC3	1
PLAC8	1
PASK	1
LSR	1
CD40LG	1
SELL	1
CD55	1
PPP1R15A	1
TXK	1
SOCS3	1
FOSB	1
MAL	1
SPINT2	1
IL4R	1
TIMP1	1
SNHG15	1
EEF1B2	1
MYC	1
KLF2	1
S1PR1	1
KDSR	1
ARL4A	1
SNHG8	1
ZFAS1	1
TUBA1A	1
KLRG1	2
ADRB2	2
IFI44L	2
PPM1K	2
TRIM22	2
LINC00861	2
PARP8	2
SAT1	2
IFIT1	2
IFIT3	2
IFIT2	2
CMPK2	2
IFIT5	2
IRF7	2
IFI6	2
MKRN1	2
DUSP2	2
LAMP3	2
GPR183	2
CD84	2
PDCD4	2
ODF2L	2
SOCS1	2
KCNA3	2
C19orf66	2
IFI44	2
GZMK	2
OASL	2
MX2	2
HELB	2
LY9	2
DDX58	2
GPR155	2
ISG15	2
RSAD2	2
NUB1	2
SAMD9	2
MX1	2
EPSTI1	2
IFIH1	2
PNPT1	2
XIST	2
TC2N	2
TRANK1	2
LPIN2	2
UTRN	2
PIK3R1	2
AHNAK	2
ADGRE5	2
STOM	2
HLA−F	2
ZBP1	2
NT5C3A	2
SAMHD1	2
SCML4	2
GIMAP5	2
GIMAP4	2
GIMAP7	2
ZNFX1	2
GIMAP1	2
PSMB9	3
LCP1	3
PSMB10	3
ARPC3	3
DUSP4	3
GZMH	3
CD38	3
APOBEC3C	3
CD74	3
CLIC1	3
CAP1	3
HLA−DRB1	3
GZMA	3
LYST	3
SEPT7	3
CNN2	3
NKG7	3
CTSC	3
CCL4	3
CD3D	3
CD52	3
CD27	3
ITGB2	3
LAG3	3
LSP1	3
ABI3	3
CD8A	3
HCST	3
RARRES3	3
CCL5	3
MSN	3
LINC02446	3
RGS10	3
CCL3	3
CD99	3
CAPZB	3
ACTN4	3
HLA−DMA	3
HLA−DRB5	3
UCP2	3
SIT1	3
MYL6	3
HLA−DRA	3
CYTOR	3
APOBEC3H	3
RBPJ	3
ITGB1	3
LINC01871	3
FCGR3A	3
SH3BGRL3	3
AGTRAP	3
IFI27L2	3
PTMS	3
DOCK5	3
PTPN22	3
ITGA1	3
ACP5	3
GCNT1	3
ZNF683	3
HOPX	3
GALNT2	3
PPDPF	3
CAPG	3
CTLA4	3
CD63	3
CTSD	3
GNLY	3
IFI27	3
S100A4	3
HAVCR2	3
COX4I1	3
SIRPG	3
IFNG	3
CD70	4
LGALS1	4
GAPDH	4
DNAJC15	4
ACTG1	4
DBI	4
COX6B1	4
TPM4	4
C12orf75	4
NDUFB1	4
SEM1	4
JPT1	4
FGFBP2	4
ARPC2	4
ELOB	4
ANXA5	4
NDUFS8	4
TCEA1	4
PSME2	4
FIBP	4
PFN1	4
SUB1	4
SLC27A2	4
GNPTAB	4
MIR4435−2HG	4
SRP14	4
ATP5MC2	4
KLRC1	4
GZMB	4
H3F3A	4
DYNLL1	4
RAB27A	4
MRPL54	4
PPP1CA	4
CORO1A	4
WDR1	4
IDH2	4
CKAP2	4
HPGD	4
ROMO1	4
HINT1	4
MT1F	4
ATP5MG	4
ERI1	4
MAD2L2	4
COX6C	4
COX7A2	4
EIF1AY	4
HIST1H1D	4
PGD	4
CKLF	4
LGALS3	4
SERPINB1	4
PDLIM7	4
IFI27L1	4
ATP8B4	4
TIMD4	4
ENTPD1	4
MYL6B	4
PHLDA1	4
LINC02195	4
SMC3	5
MTHFD1	5
PTTG1	5
LMNB1	5
PSMA4	5
ANP32A	5
HMGB1	5
COX6A1	5
SMC4	5
WARS	5
CALM3	5
COTL1	5
GSTP1	5
ATP5MF	5
HINT2	5
TXNDC17	5
ATP5MC3	5
NAA38	5
RBBP8	5
UQCRQ	5
CARHSP1	5
MTHFD2	5
RACGAP1	5
HIST1H4C	5
SNRNP25	5
COX8A	5
CKS2	5
BUB1	5
UQCRH	5
CENPF	5
NDUFB3	5
TROAP	5
HIST1H2AB	5
SPC25	5
ASPM	5
HIST1H1B	5
KNL1	5
HIST1H2BH	5
STMN1	5
MKI67	5
HIST1H3C	5
CKAP2L	5
CCNB1	5
RAD51AP1	5
TOP2A	5
PLK1	5
KIF14	5
MXD3	5
HIST1H3B	5
HIST1H3F	5
KIF23	5
HIST1H2AI	5
NME2	5
ANP32B	5
HSPD1	5
HIRIP3	5
HSP90AA1	5
LSM5	5
MT1X	5
H2AFV	5
DTYMK	5
MT1G	5
FEN1	5
MYBL2	5
CENPH	5
ALYREF	5
LIG1	5
MAD2L1	5
CDCA5	5
DHFR	5
ZWINT	5
HIST1H2AG	5
PHGDH	5
RRM1	5
TIMELESS	5
PHF19	5
MCM2	5
UBE2T	5
SMC2	5
CENPW	5
WDR34	5
ASF1B	5
MND1	5
RAN	5
C19orf48	5
PCNA	5
MCM7	5
DUT	5
GINS2	5
RRM2	5
TK1	5
UHRF1	5
ANP32E	5
ATAD2	5
EZH2	5
FABP5	5
DEK	5
CENPE	5
PSAT1	5
CHCHD2	5
CHEK1	5
HIST1H3H	5
BIRC5	5
CDT1	5
NCAPH	5
HJURP	5
CDCA8	5
GTSE1	5
UBE2C	5
DLGAP5	5
HIST1H2AL	5
SGO1	5
SKA1	5
HIST1H3G	5
HIST1H2AM	5
CDCA2	5
HIST1H2AJ	5
SLC25A5	5
CDC20	5
SNRPF	5
NCAPG	5
HIST1H2AH	5
CDKN3	5
KIF15	5
HMMR	5
CCNB2	5
CENPN	5
KIF2C	5
NUSAP1	5
TPX2	5
BLOC1S1	5
HMGN2	5
TPI1	5
MCM5	5
HELLS	5
TMEM106C	5
NUDT1	5
ENO1	5
TXN	5
FANCI	5
MT1E	5
CCNA2	5
CDK1	5
HMGB3	5
KIF11	5
AURKB	5
CENPU	5
KIFC1	5
RPA3	5
H2AFX	5
NUF2	5
CLSPN	5
ORC6	5
TUBB	5
NAP1L1	5
HMGB2	5
TUBA1B	5
CENPM	5
CKS1B	5
H2AFZ	5
ATAD5	5
MCM4	5
SNRPG	5
SRSF3	5
EIF2S2	5
TYMS	5
DTL	5
BRCA1	5
PCLAF	5
PKMYT1	5
CEP55	5
