# Supplementary material for: Discriminating mild from critical COVID-19 by innate and adaptive immune single-cell profiling of bronchoalveolar lavages
Source: Cell Res. 2021 Jan 21;31(3):272–90. doi: 10.1038/s41422-020-00455-9 (PMC8027624; doi:10.1038/s41422-020-00455-9)
Supplement: Supplementary file 16 — Supplementary Table S7 [file 41422_2020_455_MOESM16_ESM.xlsx]

## Sheet: Table S7
Supplementary Table S7. List of novel genes along the CD4+ TH1 lineage.
Gene	Set
PDCD4	1
CD7	1
LINC00861	1
TSHZ2	1
SESN3	1
SCML1	1
LEF1	1
TCF7	1
ADTRP	1
ITGA6	1
SH3YL1	1
SATB1	1
CMTM8	1
LPAR6	1
FXYD7	1
CCR7	1
BEX2	1
SNHG8	1
S1PR1	1
CD55	1
MYC	1
GCSAM	1
SPINT2	1
TAF4B	1
PTGER2	2
SOCS2	2
ICAM2	2
KLF2	2
ANXA1	2
LMNA	2
CCR6	2
LTB	2
FLT3LG	2
TAGAP	2
IL7R	2
CXCR4	2
PDE4B	2
TXNIP	2
AQP3	2
DYNLT3	2
SLAMF1	3
CCR2	3
HOPX	3
RAP1B	3
CKLF	3
GYG1	3
PHLDA1	3
ADAM19	3
SH2D2A	3
CXCR6	3
SIT1	3
PRF1	3
GZMK	3
CLIC3	3
CD2	3
CXCR3	3
ID2	3
CD82	3
DOK2	3
CPNE7	3
SYTL2	3
MYH9	3
CD52	3
CD4	3
CD3D	3
CD3G	3
ACP5	3
LBH	3
PTPN7	3
CCL5	3
APOBEC3C	3
SASH3	3
GZMA	3
MIS18BP1	3
APOBEC3H	3
PDCD1	3
LAIR1	3
MZB1	3
F2R	3
AGTRAP	3
CST7	3
UCP2	3
ITGB2	3
RARRES3	3
LIMS1	3
ITM2A	3
CTLA4	3
HDLBP	3
ABI3	3
IFNG	3
GDE1	3
NAA50	3
SLC7A5	3
CORO1B	3
DYNLL1	3
IL10	3
HAVCR2	3
LYST	3
CNN2	3
NAP1L4	3
SLC27A2	3
IL21	3
ICOS	3
GK	3
GNLY	3
CCL4	3
AC017002.3	3
LIMA1	3
HLA−DMA	3
RAB11FIP1	3
TNFRSF18	3
BAX	3
ANXA2	3
LGALS3	3
CD70	3
HLA−DPB1	3
PPP1CA	3
GNAI2	3
GALM	3
CAP1	3
PMVK	3
PYCARD	3
NKG7	3
CORO1A	3
BTG3	3
LCP1	3
GZMB	3
HNRNPLL	3
TNFRSF1B	3
RBPJ	3
SLC9A3R1	3
LGALS1	4
ITGAE	4
TPM4	4
HLA−DQB1	4
HLA−DPA1	4
MRPS6	4
HLA−DRB1	4
ACTR3	4
NUDT5	4
SMC3	4
WDR1	4
ERI1	4
POLR2G	4
ATP5IF1	4
MRPL27	4
IDH2	4
TESC	4
C12orf75	4
CLTA	4
PSMB2	4
MDH2	4
GTF3C6	4
FKBP1A	4
SEM1	4
HNRNPA3	4
HLA−DRB5	4
ATP1B3	4
HLA−DRA	4
HSBP1	4
PSMD8	4
HLA−DQA1	4
ARPC1B	4
ATP5PB	4
CDK6	4
PDIA6	4
EIF1AY	4
ZBTB32	4
AP2S1	4
PSMA4	4
LSM2	4
VDAC3	4
NDUFB1	4
CXCL13	4
SLC1A4	4
DNAJC15	4
GPI	4
ANP32A	4
CALM3	4
PARP1	4
ARPC5	4
DNPH1	4
ANKRD39	4
CCDC167	4
TIMM8B	4
C16orf87	4
MIR4435−2HG	4
DUSP4	4
CCL3	4
MYL6B	4
PRDX2	5
MRPL52	5
SLC25A3	5
SMS	5
CACYBP	5
ERH	5
MT1E	5
MT1X	5
MTCH2	5
BANF1	5
NDUFB6	5
UQCRH	5
UQCRQ	5
H2AFY	5
LSM3	5
SNRPE	5
RAN	5
CYC1	5
SNRPG	5
ENO1	5
LDHA	5
GGCT	5
CBX3	5
HMGN1	5
BOLA3	5
SLIRP	5
PRELID1	5
NDUFAB1	5
COX17	5
RAB5IF	5
RBM17	5
SRSF3	5
SNRPF	5
TOMM5	5
POLR2L	5
TMEM167A	5
TXN	5
RBM8A	5
MZT2A	5
SNRPB	5
RBX1	5
ELOC	5
PRDX1	5
TXNDC17	5
POMP	5
SFPQ	5
YWHAE	5
NDUFA4	5
ROMO1	5
NDUFB3	5
VDAC1	5
NDUFA6	5
HINT2	5
PSMD14	5
COX8A	5
PSMC3	5
ATP5F1C	5
DBI	5
PPM1G	5
ETFA	5
PGAM1	5
ALDOA	5
PSMB6	5
CISD2	5
PSMA7	5
HNRNPD	5
EIF4EBP1	5
MRPL51	5
ATP5MF	5
PARK7	5
HPRT1	5
TALDO1	5
SNRPD3	5
HSPB11	5
PA2G4	5
NDUFV2	5
PSMB3	5
ATP5PF	5
COX6C	5
SET	5
SNRPC	5
NAA38	5
NUDT21	5
NDUFS6	5
PKM	5
ANAPC11	5
MRPL37	5
NABP2	5
