# Supplementary material for: Discriminating mild from critical COVID-19 by innate and adaptive immune single-cell profiling of bronchoalveolar lavages
Source: Cell Res. 2021 Jan 21;31(3):272–90. doi: 10.1038/s41422-020-00455-9 (PMC8027624; doi:10.1038/s41422-020-00455-9)
Supplement: Supplementary file 17 — Supplementary Table S8 [file 41422_2020_455_MOESM17_ESM.xlsx]

## Sheet: Table S8
Supplementary Table S8. List of novel genes along the CD4+ TH17 lineage.
Gene	Set
CD7	1
SESN3	1
ADTRP	1
ACTN1	1
TSHZ2	1
TCF7	1
LEF1	1
PASK	1
FXYD5	1
MAL	1
MYC	1
CD55	1
S1PR1	1
PDE3B	1
SNHG8	1
CCR7	1
BEX2	1
TAF4B	2
TIGIT	2
ICAM2	2
KLF2	2
CXCR4	2
AHNAK	3
CCR2	3
GZMB	3
TNFRSF1B	3
DOK2	3
ITGA4	3
CD6	3
CD3G	3
LBH	3
RARRES3	3
ITGB2	3
MYH9	3
TNFSF14	3
HLA−DPA1	3
SEPT11	3
CD63	3
YWHAQ	3
CXCR6	3
HLA−DQB1	3
HLA−DRA	3
HLA−DRB1	3
DYNLL1	3
SLC9A3R1	3
THEMIS	3
CD3D	3
CPNE7	3
APOBEC3H	3
SASH3	3
MIR4435−2HG	3
HLA−DPB1	3
PTPN7	3
CAP1	3
MIS18BP1	3
LCP1	3
ACTR3	3
CD52	3
CXCR3	3
SIT1	3
SLAMF1	3
PYCARD	3
CST7	3
APOBEC3C	3
PSTPIP1	3
BCL2L1	3
TRAC	3
TUBA4A	3
GZMA	3
PDCD1	3
CCL5	3
SYTL2	3
TPM4	3
CD82	3
PPP1CA	3
EML4	3
RBPJ	3
RGS16	4
C12orf75	4
LGALS1	4
LMO4	4
ADAM19	4
ANXA2	4
TNF	4
CTSH	4
CCL20	4
CD40LG	4
CAPG	4
TRG−AS1	4
CKLF	4
LGALS3	4
NKG7	4
CCR6	4
PRF1	4
EFHD2	4
PNP	4
KLRB1	4
PHLDA1	4
IL17A	5
ITGAE	5
MSC	5
ITM2C	5
ZFP36L1	5
HOPX	5
GYG1	5
ID2	5
ARHGAP18	5
JAML	5
GPR25	5
IFNG	5
CCL4	5
RORC	5
ABI3	5
GZMH	5
ASB2	5
HLA−DRB5	5
C15orf53	5
HLA−DQA1	5
PLEKHF1	5
IL17F	5
CD244	5
