# Supplementary material for: Discriminating mild from critical COVID-19 by innate and adaptive immune single-cell profiling of bronchoalveolar lavages
Source: Cell Res. 2021 Jan 21;31(3):272–90. doi: 10.1038/s41422-020-00455-9 (PMC8027624; doi:10.1038/s41422-020-00455-9)
Supplement: Supplementary file 18 — Supplementary Table S9 [file 41422_2020_455_MOESM18_ESM.xlsx]

## Sheet: Table S9
Supplementary Table S9. List of novel genes along the alveolar macrophage lineage.
Gene	Set
LYZ	1
TREM1	1
OLR1	1
TNFAIP2	1
CARD16	1
RETN	1
MPEG1	2
CSF3R	2
GCA	2
SAMSN1	2
PDE4B	2
VCAN	2
CD69	2
CYTOR	2
S100A9	2
CD55	2
S100A8	2
PNP	2
RNASE2	2
LILRB1	2
COTL1	2
RGS2	2
IFIT2	2
ZC3H12A	2
RIN2	2
CLU	2
LILRA2	2
CD300E	2
SOCS3	2
SOCS1	2
SLC2A3	2
FCN1	2
PPIF	2
FPR2	2
TNFRSF1B	2
MXD1	2
CKAP4	2
NAMPT	2
SLC43A2	2
HPSE	2
FPR1	2
SLC25A37	2
NCF1	2
FFAR2	2
SLA	2
BACH1	2
IL1B	2
FOLR3	2
PTGS2	2
INSIG1	2
GPR84	2
TNIP1	2
KDM6B	2
WARS	2
HCK	2
REL	2
TNIP3	2
ACOD1	2
HBEGF	2
EHD1	2
LILRA5	2
CD93	2
MARCKSL1	2
LMNB1	2
LITAF	2
SERPINB9	2
RIPOR2	2
MNDA	2
S100A12	2
CFP	2
SERPINB1	2
SELL	2
BTG2	2
NLRP3	2
AREG	2
PLAC8	2
S100A4	2
STXBP2	2
IRAK2	2
PNRC1	2
ACSL1	2
MYL12A	2
CCL20	2
TRAF1	2
TNF	2
MIR3945HG	2
CD83	2
SLC2A6	2
CXCL3	2
CXCL1	2
RNF144B	2
CCL4	2
CCL4L2	2
NINJ1	2
PCBP1	2
SLAMF7	2
RAC1	2
IFITM3	2
ISG15	2
NFKBIA	2
JAK1	2
SOD2	2
CD44	2
SPHK1	2
IER3	2
AC015912.3	2
NFKB2	2
JUND	2
SLC39A8	2
RILPL2	2
LYN	2
PIM3	2
CXCL2	2
PIM1	2
B4GALT5	2
C15orf48	2
GNB2	2
MT2A	2
CCL3	2
KYNU	2
IDO1	2
CXCL8	2
WTAP	2
BTG1	2
CLEC4E	2
CEBPB	2
DEFB1	2
GRAMD1A	2
KLF4	2
BIRC3	2
VMP1	2
CLEC5A	2
OTUD1	2
NFE2L2	2
ATF3	2
ATP2B1−AS1	2
ATP2B1	2
MYO1G	2
BCL2A1	2
CCRL2	2
CCL3L1	2
TNFAIP6	2
TYMP	2
EPSTI1	2
MAFB	2
LIMS1	2
IFI44	2
BASP1	2
TNFSF13B	2
IFI44L	2
IFIH1	2
IFITM1	2
PLSCR1	2
ZEB2	2
DEK	2
SAT1	2
DYNLT1	2
MX1	2
RSAD2	2
CCR1	2
CXCL10	2
IRF1	2
KCTD12	2
NEAT1	2
SUB1	2
CD48	2
ADM	2
FLOT1	2
CMPK2	2
HSPA1A	2
CREM	2
ARF6	2
XAF1	2
GBP4	2
SMCHD1	2
FOS	2
RGS10	2
PTPRE	2
GBP1	2
IFI16	2
ATF5	2
TNFSF10	2
IFIT1	2
MX2	2
IFIT3	2
BAZ1A	2
GADD45B	2
CEBPD	2
ELF1	2
DDX58	2
ZFP36	2
IER2	2
MCL1	2
LILRB2	2
CDKN1A	2
TAGAP	2
TGFB1	2
PFKFB3	2
ZYX	2
HIF1A	2
IFITM2	2
PLAUR	2
IRF7	2
PIK3AP1	2
APOBEC3A	2
SAMD9	2
ETS2	2
TNFAIP3	2
EREG	2
RNF19B	2
G0S2	2
PRELID1	2
NFKBIZ	2
UPP1	2
H3F3A	2
ANPEP	2
DUSP2	2
HES4	2
NFKB1	2
DNAAF1	2
FOSB	2
SRGN	2
PLEK	2
GK	2
DUSP6	2
DSE	2
IL1RN	2
TRIB1	2
CXCL11	2
FMNL1	2
TNFAIP8	2
KLF2	2
JUNB	2
HERC5	2
LILRB3	2
DDX60L	2
GCH1	2
PHLDA2	2
TIMP1	2
ATP13A3	2
DUSP1	2
PPP1R15A	2
IL1R2	2
CFLAR	2
ISG20	2
TLR2	2
H3F3B	2
GBP2	2
IFNGR2	2
AQP9	2
ZFP36L1	3
ICAM1	3
IL10RA	3
STAT2	3
UBC	3
SH3BGRL3	3
FAM49B	3
AP1S2	3
TPM4	3
AIF1	3
FYB1	3
GAPDH	3
CD14	3
GPR183	3
RNF213	3
ITGAX	3
ACTG1	3
CORO1A	3
LCP2	3
FGL2	3
MS4A6A	3
TPM3	3
STAB1	3
DYSF	3
GIMAP4	3
LAP3	3
RARRES3	3
LHFPL2	3
RALA	3
SPP1	3
LILRB4	3
CTSL	3
SQSTM1	3
DRAM1	3
NBN	3
MIR155HG	3
METTL7B	3
CYP1B1	3
P2RX7	3
RGCC	3
ATP6V1G1	3
ELOC	3
FNIP2	3
IFI30	3
RAB5IF	3
BRI3	3
JUN	3
CCL2	3
VAMP5	3
RGL1	3
EMP1	3
CCL8	3
SDS	3
SEC61G	3
CD47	3
CALM1	3
ATP5F1E	3
CCL7	3
IFI27	3
ANKRD22	3
IL4I1	3
EMP3	3
PLEKHO1	3
MARCKS	3
HAMP	3
KLF6	3
CALHM6	3
PSTPIP2	3
TAP1	3
TAOK1	3
GNG5	3
PSMB9	3
SGK1	3
HMGA1	3
LGMN	4
PLA2G7	4
FAM96A	4
MGLL	4
MS4A4A	4
LMNA	4
CYBB	4
A2M	4
HSP90B1	4
CANX	4
TREM2	4
APEX1	4
PLTP	4
IDH1	4
SLC25A5	4
CALR	4
TSPAN4	4
PDIA4	4
NR1H3	4
DCXR	4
CALU	4
TUBB	4
NRP2	4
AKR1A1	4
CHCHD10	4
FABP5	4
DAB2	4
PLIN2	5
CD81	5
PDE4DIP	5
SERPINA1	5
CFD	5
MCEMP1	5
ITM2B	5
MDK	5
GYPC	5
ABCG1	5
TSPAN3	5
AGRP	5
MGST1	5
PPARG	5
ACO1	5
ATP1B1	5
RBP4	5
CES1	5
MLPH	5
HPGD	5
GPD1	5
PLA2G16	5
ABHD5	5
PCOLCE2	5
S100A13	5
TFRC	5
DST	5
VMO1	5
STAC	5
ALOX5AP	5
CD52	5
TCF7L2	5
NMB	5
MACC1	5
RND3	5
TXNIP	5
AKR1C3	5
MME	5
AOC3	5
HP	5
AC026369.3	5
PPIC	5
PDLIM1	5
PHLDA3	5
ADTRP	5
PPDPF	5
C1QB	5
HLA−DRB5	5
FBP1	5
HLA−DPA1	5
APOC1	5
HLA−DPB1	5
CYB5A	5
CTSC	5
HMGN2	5
MGST3	5
HLA−DRA	5
CD9	5
CYP27A1	5
HLA−DRB1	5
PECAM1	5
ALOX5	5
JAML	5
GPX3	5
SPN	5
LDHB	5
GPRIN3	5
C1orf162	5
BEST1	5
SPARC	5
STMN1	5
TGM2	5
CD46	5
CAT	5
C20orf27	5
EVL	5
HDDC2	5
MINK1	5
C9orf16	5
RMDN3	5
DENND4C	5
LRPAP1	5
HLA−DQB1	5
HLA−DMA	5
GRN	5
COMT	5
SERPING1	5
BHLHE41	5
HLA−DQA1	5
MARCO	5
SCD	5
FABP4	5
ALDH2	5
NUPR1	5
AKR1B1	5
ACOT7	5
SEPT11	5
UBB	5
BSG	5
LPL	5
HLA−DQA2	5
MSR1	5
FN1	5
GCHFR	5
APOC2	5
MS4A7	5
LGALS3BP	5
GLDN	5
GDF15	5
ARHGDIB	5
MYH9	5
LRP1	5
TMEM14C	5
LTA4H	5
TNFSF13	5
CCL18	5
HLA−DMB	5
PEBP1	5
C1QA	5
ACP5	5
ALDH1A1	5
AL138963.3	5
TGOLN2	5
ACTN4	5
CPM	5
NUCKS1	5
SLC38A6	5
NCEH1	5
GPNMB	5
VAMP8	5
NPM1	5
C1QC	5
VSIG4	5
ST13	5
GSN	5
VAT1	5
MDH1	5
APOE	5
SLCO2B1	5
HEXB	5
MRC1	5
TMED10	5
NCL	5
HSD17B4	5
FCGRT	5
GM2A	5
HEXA	5
PLD3	5
LIPA	5
PPT1	5
MTRNR2L12	5
