# Supplementary material for: Discriminating mild from critical COVID-19 by innate and adaptive immune single-cell profiling of bronchoalveolar lavages
Source: Cell Res. 2021 Jan 21;31(3):272–90. doi: 10.1038/s41422-020-00455-9 (PMC8027624; doi:10.1038/s41422-020-00455-9)
Supplement: Supplementary file 19 — Supplementary Table S10 [file 41422_2020_455_MOESM19_ESM.xlsx]

## Sheet: Table S10
Supplementary Table S10. List of novel genes along the RGS1 macrophage lineage.
Gene	Set
S100A12	1
ANXA2R	1
NLRP3	1
SELL	1
SLA	1
VCAN	1
MNDA	1
LILRA5	1
CD55	1
PNP	1
ZYX	1
SLC25A37	1
RIN2	1
ACOD1	1
CFP	1
TNIP3	1
RIPOR2	1
EHD1	1
CSF3R	1
RETN	1
S100A9	1
S100A8	1
S100A4	1
GCA	1
IFNGR2	1
PRELID1	1
ACSL1	1
CLU	1
FOLR3	1
ANPEP	1
FPR1	1
LILRA2	1
CD300E	1
FFAR2	1
FCN1	1
CKAP4	1
TREM1	1
FPR2	1
MCEMP1	1
SMIM25	1
SNX10	1
CCL8	1
CCL7	1
CCL2	1
CD44	1
AQP9	1
STXBP2	1
LYZ	2
AREG	2
SAMSN1	2
LITAF	2
ICAM1	2
WARS	2
SERPINB9	2
HBEGF	2
PFKFB3	2
CD69	2
TPM4	2
MPEG1	2
SERPINB1	2
CD14	2
PLAC8	2
BTG2	2
CORO1A	2
LCP2	2
TNFAIP8	2
ATP13A3	2
CFLAR	2
ATF3	2
RHOB	2
RGS2	2
HES4	2
INSIG1	2
P2RX7	2
IFI30	2
DRAM1	2
NBN	2
TNF	2
TRAF1	2
SGK1	2
IDO1	2
WTAP	2
BTG1	2
KYNU	2
SAT1	2
JUND	2
CCL4L2	2
NFE2L2	2
CCL3L1	2
KLF4	2
PPP1R15A	2
ISG20	2
VMP1	2
ISG15	2
SOD2	2
RNF144B	2
NFKB2	2
SPHK1	2
JAK1	2
IER3	2
GRAMD1A	2
CCL4	2
KLF6	2
MARCKS	2
NINJ1	2
LYN	2
PIM1	2
CXCL8	2
PIM3	2
CXCL3	2
CXCL2	2
TAOK1	2
MT2A	2
C15orf48	2
PSTPIP2	2
CCL3	2
IFITM1	2
DYNLT1	2
DEFB1	2
SLC39A8	2
IFI27	2
CYP1B1	2
CLEC4E	2
SLC2A6	2
TYMP	2
RILPL2	2
CXCL10	2
MAFB	2
IFITM3	2
CEBPB	2
NFKBIA	2
CXCL1	2
CLEC5A	2
AC015912.3	2
CCRL2	2
CMPK2	2
IL1R2	2
TNFAIP6	2
ATP2B1−AS1	2
MIR3945HG	2
FOS	2
TIMP1	2
BCL2A1	2
CCR1	2
ARF6	2
FLOT1	2
DNAAF1	2
TRIB1	2
DUSP6	2
SOCS1	2
UPP1	2
LILRB3	2
PIK3AP1	2
APOBEC3A	2
IFI16	2
GADD45B	2
ATF5	2
CEBPD	2
PLEK	2
TAGAP	2
RSAD2	2
NEAT1	2
PNRC1	2
BIRC3	2
IRAK2	2
EREG	2
CXCL11	2
SAMD9	2
NFKB1	2
ETS2	2
KLF2	2
DDX58	2
ELF1	2
MXD1	2
ZFP36	2
TNFAIP2	2
MYL12A	2
MX1	2
JUNB	2
CD48	2
SOCS3	2
FOSB	2
FMNL1	2
H3F3A	2
PTPRE	2
DDX60L	2
GBP1	2
IFIT1	2
GK	2
SLC2A3	2
TNFRSF1B	2
SLC43A2	2
MCL1	2
CARD16	2
CDKN1A	2
RNASE2	2
IFIT2	2
LILRB2	2
NCF1	2
NFKBIZ	2
BAZ1A	2
DSE	2
OLR1	2
IER2	2
NAMPT	2
MX2	2
G0S2	2
CCL20	2
H3F3B	2
DUSP1	2
HSPA1A	2
IRF7	2
HERC5	2
TLR2	2
SMCHD1	2
GCH1	2
PHLDA2	2
SRGN	2
PLAUR	2
IL1RN	2
TNFSF10	2
IFIT3	2
DUSP2	2
MYO1G	2
ATP2B1	2
TNFAIP3	2
RNF19B	2
IFITM2	2
TGFB1	2
GPR84	2
PPIF	2
PTGS2	2
COTL1	2
BACH1	2
HCK	2
HPSE	2
ZC3H12A	2
IL1B	2
TNIP1	2
LILRB1	2
CD93	2
HIF1A	2
KDM6B	2
CYTOR	2
LMNB1	2
MARCKSL1	2
MGLL	3
MS4A4A	3
FAM96A	3
RNASE1	3
MARCO	3
GCHFR	3
FN1	3
CYP27A1	3
FBP1	3
CYB5A	3
CHCHD10	3
MGST3	3
PPDPF	3
LGMN	3
CD9	3
NR1H3	3
AKR1A1	3
HMGN2	3
TUBB	3
NRP2	3
FABP5	3
DAB2	3
ARHGDIB	3
SCD	3
ALDH1A1	3
GM2A	3
CANX	3
HEXA	3
PLTP	3
TREM2	3
PPT1	3
MTRNR2L12	3
LIPA	3
STMN1	3
FABP4	3
RMDN3	3
LTA4H	3
LRPAP1	3
RBP4	3
CES1	3
DCXR	3
APOC1	3
NCEH1	3
VAT1	3
VAMP8	3
CALU	3
IDH1	3
TNFSF13	3
NUPR1	3
CCL18	3
TSPAN4	3
VSIG4	3
SLC38A6	3
HEXB	3
TMED10	3
MRC1	3
MDH1	3
CPM	3
APEX1	3
HSD17B4	3
PLD3	3
PEBP1	3
NCL	3
HSP90B1	3
PDIA4	3
SLCO2B1	3
ACP5	3
CALR	3
APOE	3
NUCKS1	3
GPNMB	3
ST13	3
HLA−DMB	4
TMEM14C	4
AKR1B1	4
TFRC	4
LDHB	4
C1QC	4
C1QB	4
C1QA	4
HLA−DMA	4
MS4A7	4
LGALS3BP	4
NPM1	4
SLC25A5	4
MSR1	4
TMEM176B	4
A2M	4
TGFBI	4
HLA−DPB1	4
HLA−DPA1	4
HLA−DRB1	4
HLA−DRB5	4
HLA−DQA1	4
HLA−DQB1	4
GSN	4
PMP22	4
HLA−DQA2	4
SPP1	4
CD81	4
LMNA	4
FPR3	4
PDE4DIP	4
LAG3	5
CD86	5
PLD4	5
RGS1	5
C3	5
GPR183	5
CST7	5
SDS	5
CST3	5
RNASE6	5
ENTPD1	5
FGL2	5
CSF1R	5
MMP14	5
C1orf54	5
AXL	5
SPINT2	5
PTMS	5
ARL4C	5
CD72	5
