# Supplementary material for: Discriminating mild from critical COVID-19 by innate and adaptive immune single-cell profiling of bronchoalveolar lavages
Source: Cell Res. 2021 Jan 21;31(3):272–90. doi: 10.1038/s41422-020-00455-9 (PMC8027624; doi:10.1038/s41422-020-00455-9)
Supplement: Supplementary file 20 — Supplementary Table S11 [file 41422_2020_455_MOESM20_ESM.xlsx]

## Sheet: Description
Supplementary Table S11. Assessment of impact of clinical characteristics for BAL fluid in the Wauters et al. cohort dataset
Subtable list:
S11-1	Assessment of impact of clinical characteristics on neutrophil count in BAL fluid using univariate testing.
S11-2	Assessment of impact of clinical characteristics on neutrophil count in BAL fluid using multivariable regression
S11-3	Comparison of main cell types in COVID-19 versus controls and critical versus mild disease, correcting for age/gender/diabetes/hypertension using multivariable regression
S11-4	Assessment of impact of clinical characteristics on gene expression in BAL fluid cells using univariate testing
S11-5	Assessment of demographic characteristics across the prespecified subgroups

## Sheet: S11-1
Supplementary Table S11-1. Assessment of impact of clinical characteristics on neutrophil count in BAL fluid using univariate testing
Variable	Observations	Obs. with missing data	Obs. without missing data	Minimum	Maximum	Mean (Median)	Std. deviation	p-value
Neutrophil | COVID19	22	0	22	0.000710227	0.747692	0.243111	0.232152	0.003
Neutrophil | control	13	0	13	0	0.198648	0.0336078	0.0556189
Neutrophil | Critical	23	0	23	0.000472367	0.747692	0.214423	0.238335	0.205
Neutrophil | mild	12	0	12	0	0.344059	0.0711333	0.10268
Neutrophil | No bacterial infection	24	0	24	0	0.664046	0.141291	0.185879	0.593
Neutrophil | Bacterial Infection	11	0	11	0.000472367	0.747692	0.217668	0.262467
CT score	32	0	32	0	25	9.5		0.16
Neutrophil	32	0	32	0	0.747692	0.140887	0.202534
The p-values are from (two-tailed) Mann-Whitney U test and from Wald test (logistic regression) for CT Score and neutrophil correlation. Bold font is used to highlight significant findings.

## Sheet: S11-2
Supplementary Table S11-2. Assessment of impact of clinical characteristics on neutrophil count in BAL fluid using multivariable regression
Source	REML	Standard error	DF	t	Pr > |t|	Lower bound (95%)	Upper bound (95%)
Intercept	0.237556	0.0892232	36	2.66249	0.0115223	0.0558141	0.419297
COVID19/Control?-control	-0.277506	0.0971192	36	-2.85737	0.00705545	-0.475331	-0.0796803
COVID19/Control?-COVID19	0
classification-Critical	-0.0443104	0.0892592	35	-0.496424	0.622699	-0.226125	0.137505
classification-mild	0
Bacterial infection?-yes	0.155597	0.0806366	35	1.92961	0.0617928	-0.00865418	0.319849
Bacterial infection?-no	0
Mixed model to predict neutrophil count based on COVID-19 disease status, disease severity and presence of bacterial infection with CT Score as a random effect. Only COVID-19 disease status contributes significantly to the prediction. REML Restricted maximum likelihood

## Sheet: S11-3
Supplementary Table S11-3. Comparison of main cell types in COVID-19 versus controls and critical versus mild disease, correcting for age/gender/diabetes/hypertension using multivariable regression
Correlation matrix								p values
Variable	COVID-19	Critical disease	Age	Male gender	Diabetes	Hypertension		Variable	COVID-19	Critical disease	Age	Male gender	Diabetes	Hypertension
Alveolar_Macrophage	-0.532167	-0.512624	0.0184063	-0.301995	-0.210663	-0.171484		Alveolar_Macrophage	0.118	0.255	0.22451	0.17	0.119	0.639
B_cell	-0.0256848	-0.0783454	-0.209117	-0.0814271	-0.127319	-0.150695		B_cell	0.788	0.741	0.0453881	0.699	0.442	0.466
CD4_Tcell	0.241119	0.226952	-0.0750677	0.248284	-0.186572	0.22964		CD4_Tcell	0.499	0.825	0.0661821	0.402	0.34	0.32
CD8_Tcell	0.191101	0.0890005	-0.0754068	0.204472	-0.216842	0.0835858		CD8_Tcell	0.306	0.612	0.0391457	0.424	0.262	0.794
cDC	0.00685475	-0.0873451	-0.291359	0.173591	-0.0448398	0.0680651		cDC	0.637	0.38	0.027968	0.316	0.927	0.75
Epithelial	-0.259153	0.033836	0.207536	-0.142461	0.334478	-0.090036		Epithelial	0.014	0.05	0.288646	0.633	0.04	0.631
Mast_cell	-0.115144	-0.0750406	-0.0128803	-0.129811	-0.0994158	-0.388809		Mast_cell	0.654	0.739	0.761214	0.631	0.5	0.034
Md_Macrophage	-0.36455	-0.567012	-0.153397	-0.235497	-0.244112	-0.0111256		Md_Macrophage	0.711	0.005	0.205466	0.283	0.075	0.515
Monocyte	0.323006	0.178991	-0.0141795	0.185807	0.00441177	0.175246		Monocyte	0.126	0.595	0.312217	0.489	0.938	0.454
Neutrophil	0.484551	0.325565	-0.198109	0.205969	-0.056564	-0.0330366		Neutrophil	0.031	0.9	0.217855	0.456	0.726	0.514
NK	0.201937	0.139633	0.216838	0.222901	-0.0894068	0.136748		NK	0.43	0.839	0.039898	0.361	0.706	0.609
pDC	0.0868983	0.0723651	-0.303593	0.155672	-0.111287	0.134333		pDC	0.786	0.94	0.0872902	0.548	0.611	0.558
Plasma_cell	0.200573	0.190539	0.21246	0.147502	-0.0719583	0.139722		Plasma_cell	0.603	0.794	0.295055	0.669	0.73	0.588
Mixed model to predict cell counts based on COVID-19 disease status and disease severity while correcting for gender and co-morbid conditions. Age was considered a random effect in this model, with Spearman correlation results for age and main cell types shown in the above tabel.

## Sheet: S11-4
Supplementary Table S11-4. Assessment of impact of clinical characteristics on gene expression in BAL fluid cells using univariate testing
	Gender (1=male ; 2 = female)		Diabetes (1=no ; 2 = yes)		Hypertension (1=no ; 2 = yes)		Age
Variable	mean	p-value	mean	p-value	mean	p-value	Correlation coëfficient	p-value
GZMB | 1	2.00761	0.16149	1.82056	0.480049	1.37069	0.739565	-0.32178	0.06
GZMB | 2	0.991658		0.879765		1.79156
PRF1 | 1	0.833195	0.0516222	0.723819	0.384299	0.481304	0.992689	-0.323767	0.058
PRF1 | 2	0.311987		0.319431		0.733875
IFNG | 1	0.0659025	0.668093	0.0651895	0.132914	0.0553247	0.6361	-0.293985	0.087
IFNG | 2	0.0455738		0.0286912		0.0605863
IL1B | 1	12.6781	0.344348	10.5793	0.685123	9.356	0.563229	-0.0928994	0.594
IL1B | 2	3.0519		3.56985		9.38764
IL6 | 1	0.151461	0.258039	0.124009	0.427472	0.167839	0.56277	-0.118747	0.495
IL6 | 2	0.0169603		0.015147		0.0767044
FCN1 | 1	1.75985	0.0854532	1.53958	0.507266	1.3326	0.587195	-0.295819	0.085
FCN1 | 2	1.04054		1.38583		1.59602
ZNF683 | 1	0.189191	0.243679	0.172686	0.311627	0.113526	0.687041	-0.517004	0.002
ZNF683 | 2	0.0928377		0.076258		0.175694
FCGR3B | 1	1.75732	0.0623524	1.37387	0.781603	1.86227	0.6873	-0.373703	0.028
FCGR3B | 2	0.583923		1.26388		1.12252
TNF | 1	0.818692	0.643617	0.76441	0.253335	0.707761	0.986049	-0.0239967	0.891
TNF | 2	0.452827		0.349322		0.686603
IL17A | 1	0.00478112	0.372537	0.0049149	0.364733	0.00130671	0.588217	-0.151081	0.385
IL17A | 2	0.00271385		0		0.00533993
IL17F | 1	0.00860333	0.338235	0.00682333	0.907219	0	0.405882	-0.0784755	0.653
IL17F | 2	0		0		0.00824485
The p-values are from (two-tailed) Mann-Whitney U test and Spearman's correlation test for the age and gene expression correlation. Bold font is used to highlight significant findings.

## Sheet: S11-5
Supplementary Table S11-5. Assessment of demographic characteristics across the prespecified subgroups
Variable	Mean		p-value
Age | COVID19|Critical	61.55		COVID19|Critical-COVID19|mild	COVID19|Critical-control|Critical	COVID19|mild-control|mild	control|Critical-control|mild
Age | COVID19|mild	63		0.831169	0.0304912	0.848485	0.251748
Age | control|Critical	73.3333
Age | control|mild	66.5
Contingency table	COVID19	control	Critical	mild		p-value	COVID19	control	Critical	mild
Male	15	2	17	6		Male	1	1	0.26101	0.26101
Female	5	1	6	6		Female	1	1	0.26101	0.26101
Contingency table	COVID19	control	Critical	mild		p-value	COVID19	control	Critical	mild
No diabetes	17	2	19	10		No diabetes	0.452851	0.452851	1	1
Diabetes	3	1	4	2		Diabetes	0.452851	0.452851	1	1
Contingency table	COVID19	control	Critical	mild		p-value	COVID19	control	Critical	mild
No hypertension	6	0	6	5		No hypertension	0.539243	0.539243	0.450605	0.450605
Hypertension	14	3	17	7		Hypertension	0.539243	0.539243	0.450605	0.450605
The p-values are from (two-tailed) Mann-Whitney U test for continuous data and χ2 or Fisher's exact test test for non-ordered categorical data. Bold font is used to highlight significant findings.
